# Supplementary material for: Characterization of myocardial infarction by in vivo chemical exchange saturation transfer magnetic resonance imaging using natural D-glucose
Source: J Cardiovasc Magn Reson. 2025 Nov 30;28(1):102667. doi: 10.1016/j.jocmr.2025.102667 (PMC12808883; doi:10.1016/j.jocmr.2025.102667)
Supplement: Supplementary file 1 — Supplementary material [file mmc1.zip]

Archive with 14 entries (14 files):
- Supplemental Figure 4 .jpg
- Supplemental Figure 5.jpg
- Supplemental Figure 6.jpg
- Supplemental Figure 7.jpg
- Supplemental Figure 8.jpg
- Supplemental Figure 9.jpg
- Supplemental Figure 10.jpg
- Supplemental Figure 11 A-C.jpg
- Supplemental Figure 11 D-F.jpg
- Supplemental Figure Legends.docx
- Supplemental Results  1.docx
- Supplemental Figure 1.jpg
- Supplemental Figure 2 .jpg
- Supplemental Figure 3 .jpg
